# Supplementary material for: Enhanced Photocatalytic Coupling of Benzylamine to N-Benzylidene Benzylamine over the Organic–Inorganic Composites F70-TiO2 Based on Fullerenes Derivatives and TiO2
Source: Molecules. 2023 May 24;28(11):4301. doi: 10.3390/molecules28114301 (PMC10254878; doi:10.3390/molecules28114301)
Supplement: Supplementary file 1 [file molecules-28-04301-s001.zip]

Archive with 1 entries (1 files):
- molecules-2400980-supplementary.pdf
